# Supplementary material for: Cyclic AMP Rescue of Motility in Sperm Devoid of Soluble Adenylyl Cyclase
Source: Int J Mol Sci. 2025 Feb 11;26(4):1489. doi: 10.3390/ijms26041489 (PMC11855772; doi:10.3390/ijms26041489)
Supplement: Supplementary file 1 [file ijms-26-01489-s001.zip]

Archive with 9 entries (9 files):
- ijms-3447120-supplement material.pdf
- Movie S1.mov
- Movie S2.mov
- Movie S3.mov
- Movie S4.mov
- Movie S5.mov
- S1.tiff
- S2.pdf
- S3.tiff
